# Supplementary material for: Nutritional Value of the Larvae of the Black Soldier Fly (Hermetia illucens) and the House Fly (Musca domestica) as a Food Alternative for Farm Animals—A Systematic Review
Source: Insects. 2024 Aug 16;15(8):619. doi: 10.3390/insects15080619 (PMC11354553; doi:10.3390/insects15080619)
Supplement: Supplementary file 1 [file insects-15-00619-s001.zip]

Archive with 1 entries (1 files):
- insects-3030841-supplementary.pdf
